# Supplementary material for: Increased dietary protein stimulates amino acid catabolism via the gut microbiota and secondary bile acid production
Source: Gut Microbes. 2025 Feb 20;17(1):2465896. doi: 10.1080/19490976.2025.2465896 (PMC11849929; doi:10.1080/19490976.2025.2465896)
Supplement: Supplemental Material [file KGMI_A_2465896_SM4274.zip]

Archive with 2 entries (2 files):
- Supplementary Fig 1.tif
- Supplementary_Table_1_diets clean.docx
